# Supplementary material for: Longitudinal IgA and IgG Response, and ACE2 Binding Blockade, to Full-Length SARS-CoV-2 Spike Protein Variants in a Population of Black PLWH Vaccinated with ChAdOx1 nCoV-19
Source: Viruses. 2023 Feb 6;15(2):448. doi: 10.3390/v15020448 (PMC9965153; doi:10.3390/v15020448)
Supplement: Supplementary file 1 [file viruses-15-00448-s001.zip]

Archive with 1 entries (1 files):
- viruses-2152312-supplementary.pdf
